# Supplementary material for: Immune boosting by B.1.1.529 (Omicron) depends on previous SARS-CoV-2 exposure
Source: Science. 2022 Jun 14:eabq1841. doi: 10.1126/science.abq1841 (PMC9210451; doi:10.1126/science.abq1841)
Supplement: Supplementary file 3 — Table S17 [file science.abq1841_table_s17.zip › science.abq1841_table_s17/science.abq1841_table_s17.xlsx]

## Sheet: 3rd dose masterfile
Study ID	Laboratory confirmed SARS-CoV-2 infection	Vaccine doses received at 54/55-57 week recruitment	Vaccine doses received at 83-84 week recruitment	Vaccine received	Date of 1st dose	Date of 2nd dose	Date of 3rd dose	Date of 83-84 week recruitment	Date of 94-96 week recruitment	Date of B.1.1.529 wave PCR positive	Days sampled after 3rd vaccine dose (for 83-84 week cohort)	Days sampled after 3rd vaccine dose (for 94-96 week cohort)	Age	Sex	Ethnicity	16-18 week N IgG/IgM titer	28-30 week N IgG/IgM titer	42 week N IgG/IgM titer	54/55-57 week N IgG/IgM titer	71-72 week N IgG/IgM titer	83-84 week N IgG/IgM titer	94-96 week wave N IgG/IgM titer	16-18 week RBD IgG titer	28-30 week RBD IgG titer	42 week RBD IgG titer	54/55-57 week RBD IgG titer	71-72 week RBD IgG titer	83-84 week RBD IgG titer	94-96 week RBD IgG titer	83-84 week Wuhan Hu-1 RBD titer	83-84 week B.1.1.7 RBD titer	83-84 week B.1.351 RBD titer	83-84 week P.1 RBD RBD titer	83-84 week B.1.617.2 RBD titer	83-84 week B.1.1.529 RBD titer	94-96 week Wuhan Hu-1 RBD titer	94-96 week B.1.1.7 RBD titer	94-96 week B.1.351 RBD titer	94-96 week P.1 RBD titer	94-96 week B.1.617.2 RBD titer	94-96 week B.1.1.529 RBD titer	16-18 weeks B.1.1.529 RBD ELISA (AUC)	42 week/post 1st dose B.1.1.529 RBD ELISA (AUC)	54/55-57 week B.1.1.529 RBD ELISA (AUC)	71-72 week B.1.1.529 RBD ELISA (AUC)	83-84 week B.1.1.529 RBD ELISA (AUC)	94-96 week B.1.1.529 RBD ELISA (AUC)	83-84 week Wuhan Hu-1 spike titer	83-84 week B.1.1.7 spike titer
001	Yes	2	3	Pfizer-BioNTech BNT162b2	2021-01-04	2021-03-24	2021-10-06	2021-10-18	-	-	12	-	26	Female	White	-	0	-	7.49	3.92	2.52	-	-	0	-	9103	2021	24853	-	148119	147141	80069.1	113383	141123	37692.8	-	-	-	-	-	-	-	-	3222	1186	12132	-	462315	357606
002	No	2	3	Pfizer-BioNTech BNT162b2	2021-01-11	2021-03-30	2021-10-04	2021-10-19	2022-01-28	-	15	116	56	Female	White	0	0	-	0	-	0	0	0	0	-	29336	-	47263	14000	208057	224534	98207.3	176781	205226	63375.7	60934.1	50480.3	27500.5	39888.2	49735.8	16758.8	-	-	-	-	12733	6100	725725	591467
003	Yes	-	3	Pfizer-BioNTech BNT162b2	2020-12-31	2021-03-23	2021-10-12	2021-11-16	-	-	35	-	50	Male	Asian	-	0	-	-	-	27.3	-	-	0	-	-	-	53104	-	-	-	-	-	-	-	-	-	-	-	-	-	-	-	-	-	-	-	-	-
004	Yes	2	3	Pfizer-BioNTech BNT162b2	2020-12-30	2021-03-17	2021-10-08	2021-10-25	-	-	17	-	53	Male	White	0	0	-	0	0	0	-	3.46	7.34	-	9590	5319	7057	-	38419	40812.6	17730.6	24401.5	35775.3	8593.75	-	-	-	-	-	-	-	-	-	2129	3521	-	175967	131702
005	Yes	2	3	Pfizer-BioNTech BNT162b2	2020-12-27	2021-03-16	2021-10-15	2021-10-26	-	-	11	-	55	Female	White	-	0	-	0	-	4.47	-	-	0	-	4081	-	20143	-	101257	102088	53448.9	74361.8	96291.1	24949.5	-	-	-	-	-	-	-	-	-	-	8588	-	276238	208843
006	No	2	3	Pfizer-BioNTech BNT162b2	2020-12-23	2021-03-10	2021-10-18	2021-11-01	-	-	14	-	43	Female	White	0	0	0	0	0	10.5	-	0	0	11.9	2950	714	35965	-	265165	268192	117589	164962	245378	64084.6	-	-	-	-	-	-	931.5	715.5	1980	1145	10861	-	747905	565688
007	No	2	3	Pfizer-BioNTech BNT162b2	2021-01-09	2021-03-30	2021-10-04	2021-10-19	-	-	15	-	31	Female	White	0	0	-	0	0	0	-	0	0	-	39674	3770	14346	-	70976.7	72180.4	36738.3	54934.5	58698.3	17225.8	-	-	-	-	-	-	-	-	-	2520	7288	-	254341	177621
008	No	2	3	Pfizer-BioNTech BNT162b2	2020-12-23	2021-03-10	2021-09-23	2021-10-18	2022-01-28	-	25	127	49	Male	White	0	0	0	0	0	0	0	0	0	19.6	8120	2377	24750	5143	133986	139527	59617.5	91760.6	102642	41970.1	28147	26630	12399.9	17416.8	21057.2	8357.05	1321	958.5	5065	2160	10528	3683	406312	310388
009	Yes	1	-	Oxford/ Astra Zeneca	2021-02-09	-	-	-	-	-	-	-	40	Male	White	-	0	-	2.74	-	-	-	-	0	-	2438	-	-	-	-	-	-	-	-	-	-	-	-	-	-	-	-	-	2270 (1 dose)	-	-	-	-	-
010	No	2	-	Pfizer-BioNTech BNT162b2	2020-12-31	2021-03-10	-	-	-	-	-	-	26	Female	White	0	0	-	0	0	-	-	0	0	-	28151	3810	-	-	-	-	-	-	-	-	-	-	-	-	-	-	-	-	-	2000	-	-	-	-
011	Yes	-	-	Pfizer-BioNTech BNT162b2	2021-01-06	2021-03-18	2021-10-13	-	2022-01-07	2021-12-27	-	86	26	Female	White	-	0	-	0	-	-	1.07	-	0	-	16527	-	-	20391	-	-	-	-	-	-	106653	94873.7	58543.1	84858.1	83891.3	27068.6	-	-	-	-	-	7947	-	-
012	No	2	3	Pfizer-BioNTech BNT162b2	2021-06-01	2021-03-25	2021-10-08	2021-10-26	-	-	18	-	37	Male	White	0	0	0	0	0	0	-	0	0	41.8	11100	1624	14843	-	66695.8	58266.9	34180.7	48280.2	59177.3	18619.1	-	-	-	-	-	-	1280	1429	5594	2797	5684	-	190003	140780
013	Yes	-	-	Pfizer-BioNTech BNT162b2	2020-12-31	2021-03-11	2021-09-27	-	2022-01-06	2021-12-29	-	101	57	Female	White	-	0	-	0	-	-	0	-	0	-	18832	-	-	26170	-	-	-	-	-	-	114537	107924	72402.7	101702	90969.7	32304.2	-	-	-	-	-	10451	-	-
014	Yes	2	-	Pfizer-BioNTech BNT162b2	2020-12-24	2021-03-17	-	-	-	-	-	-	43	Male	White	62.8	40.3	20.8	10.2	5.17	-	-	98.8	120	17933.3	18800	4320	-	-	-	-	-	-	-	-	-	-	-	-	-	-	1049	10796	5913	1823	-	-	-	-
015	Yes	2	3	Pfizer-BioNTech BNT162b2	2020-12-30	2021-03-17	2021-09-28	2021-11-02	-	-	35	-	26	Male	Asian	0	0	0	0	-	0	-	0	0	704	84200	-	52156	-	272009	282013	166355	240307	244881	66041.6	-	-	-	-	-	-	1015	2601	12128	-	11887	-	765108	612383
016	Yes	2	2	Pfizer-BioNTech BNT162b2	2020-12-23	2021-03-10	-	2021-11-01	-	-	-	-	34	Female	White	-	0	-	33.1	11.3	5.64	-	-	0	-	7749	1871	1455	-	-	-	-	-	-	-	-	-	-	-	-	-	-	-	3562	1240	-	-	-	-
017	Yes	2	3	Pfizer-BioNTech BNT162b2	2021-01-07	2021-03-25	2021-10-13	2021-10-29	-	-	16	-	47	Female	Asian	-	0	-	31.6	23.3	11.4	-	-	0	-	7838	1565	17039	-	92850.5	89968.2	45948.5	66757.3	70549.2	12160.3	-	-	-	-	-	-	-	-	3924	1773	4509	-	266532	205941
018	Yes	2	-	Pfizer-BioNTech BNT162b2	2021-01-14	2021-03-19	-	-	-	-	-	-	31	Female	White	0	0	-	131	41.2	-	-	0	0	-	17789	3912	-	-	-	-	-	-	-	-	-	-	-	-	-	-	-	-	5195	1195	-	-	-	-
019	Yes	-	-	Pfizer-BioNTech BNT162b2	2020-12-31	2021-03-24	2021-09-29	-	2022-01-07	2021-12-20	-	100	25	Female	White	-	0	-	0	-	-	0	-	0	-	14337	-	-	24515	-	-	-	-	-	-	133083	122860	64383.8	95569.6	93990	27172.3	-	-	-	-	-	7403	-	-
020	Yes	1	-	Oxford/ Astra Zeneca	2021-03-26	-	-	-	-	-	-	-	25	Female	Asian	0	0	-	152	-	-	-	0	0	-	17669	-	-	-	-	-	-	-	-	-	-	-	-	-	-	-	-	-	5004 (1 dose)	-	-	-	-	-
021	Yes	-	-	Pfizer-BioNTech BNT162b2	2021-03-16	2021-04-15	2021-12-02	-	2022-01-21	2022-01-04	-	50	29	Female	Asian	-	0	-	-	-	-	7.04	-	0	-	-	-	-	51693	-	-	-	-	-	-	-	-	-	-	-	-	-	-	-	-	-	13923	-	-
022	No	2	-	Pfizer-BioNTech BNT162b2	2021-01-08	2021-03-31	-	-	-	-	-	-	24	Female	Other_Mixed	0	0	0	0	0	-	-	0	0	94	35669	3574	-	-	-	-	-	-	-	-	-	-	-	-	-	-	810	884.3	9356	1793	-	-	-	-
023	Yes	-	-	Pfizer-BioNTech BNT162b2	2021-01-08	2021-03-24	2021-10-13	-	2022-01-12	2021-12-29	-	91	23	Female	White	-	0	-	0	-	-	27.4	-	0		74877	-	-	34464	-	-	-	-	-	-	206792	179085	107497	164620	175622	47966.9	-	-	-	-	-	10609	-	-
024	No	2	3	Pfizer-BioNTech BNT162b2	2020-12-22	2021-03-09	2021-10-18	2021-11-05	-	-	18	-	25	Male	Asian	0	-	0	0	0	0	-	0	-	243	75800	15047	87564	-	426322	434781	262043	427082	398510	136908	-	-	-	-	-	-	1373	1296	15939	3827	14918	-	1.20366e+06	971858
025	Yes	-	-	Pfizer-BioNTech BNT162b2	2021-01-06	2021-03-31	2021-11-16	-	2022-01-10	2021-12-22	-	55	35	Male	White	-	0	-	0	-	-	2.76	-	0.4	-	9928	-	-	41060	-	-	-	-	-	-	220413	191762	124033	185673	158533	43286.1	-	-	-	-	-	12857	-	-
026	Yes	2	3	Pfizer-BioNTech BNT162b2	2020-12-29	2021-02-01	2021-10-26	2021-11-16	-	-	21	-	46	Male	White	24.4	7.38	3.12	2.18	1.33	0	-	105	90.8	13566.7	16500	6138	13381	-	67479.1	66544.6	22169.2	32619.1	59227	7415.03	-	-	-	-	-	-	722.3	2945	3422	1163	3814	-	189858	152521
027	Yes	2	3	Pfizer-BioNTech BNT162b2	2020-12-27	2021-03-16	2021-09-23	2021-10-22	-	-	29	-	35	Male	White	-	0	-	18.9	13.4	10.6	-	-	0	-	9670	2151	16000	-	104927	110921	54106.1	79634.7	87072.6	19829.4	-	-	-	-	-	-	-	-	3677	1040	6296	-	307474	300946
028	Yes	1	3	Pfizer-BioNTech BNT162b2	2021-01-22	2021-03-03	2021-10-24	2021-11-01	-	-	8	-	30	Male	White	-	0	-	27.4	-	3.7	-	-	0	-	2251	-	33172	-	163442	182927	82695.1	128331	150209	52449.5	-	-	-	-	-	-	-	-	2419 (1 dose)	-	10676	-	472020	486258
029	Yes	2	3	Pfizer-BioNTech BNT162b2	2020-12-23	2021-03-17	2021-10-08	2021-10-22	2022-01-07	2021-12-13	14	91	50	Male	White	54.1	34.2	13.3	5.81	3.17	2.76	187	44.5	74.4	13533.3	15600	5191	22200	10660	106745	108261	41212.9	60676.9	95413.2	17105.1	52985.2	51622.3	22775	30285	48460.9	6497.61	828	4313	4021	1544	6653	3350	305118	249864
030	Yes	2	3	Pfizer-BioNTech BNT162b2	2020-12-31	2021-03-16	2021-09-24	2021-11-02	-	-	39	-	33	Female	White	1.35	1.34	-	0	0	0	-	24.1	22.3	-	16519	8688	18822	-	81385.4	80251.3	35214.3	52890.2	72897.2	25847.9	-	-	-	-	-	-	-	-	-	2590	7409	-	249484	184964
031	Yes	2	3	Pfizer-BioNTech BNT162b2	2021-01-06	2021-03-23	2021-10-10	2021-10-25	2022-01-21	-	15	103	35	Male	White	1.64	0	0	0	0	0	37.9	22.5	14.2	7760	13800	3511	10651	7152	40086.1	40461.4	23709.2	32006.4	34141.3	8001.03	19098.5	16444.6	11378.2	14278.5	15820.4	3382.21	909	3497	4847	1649	4426	3058	151428	113062
032	Yes	1	-	Pfizer-BioNTech BNT162b2	2021-01-12	2021-04-15	-	-	-	-	-	-	27	Female	White	0	0	-	188	62.4	-	-	0	0	-	14469	10254	-	-	-	-	-	-	-	-	-	-	-	-	-	-	-	-	4662 (1 dose)	1760	-	-	-	-
033	Yes	2	3	Pfizer-BioNTech BNT162b2	2020-12-23	2021-03-10	2021-10-11	2021-11-01	-	-	21	-	33	Female	White	-	0	-	178	233	180	-	-	0	-	13822	3488	24079	-	-	-	-	-	-	-	-	-	-	-	-	-	-	-	5252	1249	-	-	-	-
034	Yes	1	-	Oxford/ Astra Zeneca	2021-02-10	-	-	-	-	-	-	-	22	Female	Asian	-	0	-	222	-	-	-	-	0	-	4046	-	-	-	-	-	-	-	-	-	-	-	-	-	-	-	-	-	2327 (1 dose)	-	-	-	-	-
035	Yes	2	3	Pfizer-BioNTech BNT162b2	2021-01-08	2021-03-25	2021-10-19	2021-10-29	2022-01-07	2021-12-20	10	80	35	Female	White	1.49	1.06	-	0	-	0	234	16.3	20.1	-	33487	-	28936	14070	137025	134712	57895.6	80915.8	118886	30272.6	58710.1	62542.2	27415.4	38660.7	51062.5	12128.4	-	-	-	-	7976	4385	417321	334837
036	No	-	2	Pfizer-BioNTech BNT162b2	2020-12-23	2021-03-17	2021-12-11	2021-10-18	2022-01-10	2021-12-19	-	30	29	Female	White	0	0	-	-	-	0	2.42	0	0	-	-	-	2299	42103	-	-	-	-	-	-	153383	136498	82320.1	122034	112138	32509	-	-	-	-	-	14589	-	-
037	No	2	3	Pfizer-BioNTech BNT162b2	2020-12-31	2021-03-09	2021-10-11	2021-10-26	-	-	15	-	52	Female	White	0	0	0	0	0	0	-	0	0	290	17800	3877	23833	-	141607	145361	84323.3	120661	137234	48052.3	-	-	-	-	-	-	938.3	1082	6964	2061	9077	-	443804	349018
038	Yes	-	-	Pfizer-BioNTech BNT162b2	2020-12-24	2021-03-09	2021-10-08	-	2022-01-21	2021-12-18	-	105	29	Male	Asian	-	0	-	0	-	-	4.10	-	0	-	15364	-	-	33392	-	-	-	-	-	-	169255	166077	90793.8	136539	139418	38439.7	-	-	-	-	-	10780	-	-
039	Yes	2	3	Pfizer-BioNTech BNT162b2	2021-12-23	2021-03-13	2021-07-21	2021-10-19	-	-	90	-	62	Male	White	0	0	0	13.4	20	11.4	-	0	0	395	19500	18526	18335	-	-	-	-	-	-	-	-	-	-	-	-	-	1008	893.3	4412	2916	-	-	-	-
040	Yes	0	0	-	-	-	-	2021-10-22	-	-	-	-	41	Female	Black	-	0	-	117	-	1.99	-	-	0	-	153	-	30.8	-	-	-	-	-	-	-	-	-	-	-	-	-	-	-	2885 (unvacc)	-	-	-	-	-
041	Yes	2	3	Pfizer-BioNTech BNT162b2	2021-01-22	2021-03-03	2021-09-28	2021-10-18	-	-	20	-	57	Female	Asian	-	0	-	63.6	32.3	32.2	-	-	0	-	5525	2119	21792	-	132715	152373	84355.9	117516	99306.8	30046.6	-	-	-	-	-	-	-	-	3634	1357	7290	-	401978	410758
042	Yes	0	-	Pfizer-BioNTech BNT162b2	2021-06-01	-	-	-	-	-	-	-	32	Male	Other_Mixed	-	-	-	148	-	-	-	-	-	-	79.6	-	-	-	-	-	-	-	-	-	-	-	-	-	-	-	-	-	1487 (unvacc)	-	-	-	-	-
043	Yes	2	3	Pfizer-BioNTech BNT162b2	2021-01-09	2021-03-30	2021-10-13	2021-11-02	-	-	20	-	47	Female	White	-	0	-	10.7	4.71	2.96	-	-	0	-	19979	1284	24047	-	124439	140575	58236	85535.3	101338	22288.1	-	-	-	-	-	-	-	-	5688	1258	6957	-	444129	434976
044	No	2	3	Pfizer-BioNTech BNT162b2	2020-12-26	2021-03-10	2021-09-28	2021-10-19	2022-01-21	-	21	115	60	Female	White	0	0	0	0	0	0	0	0	0	20.9	5160	1473	10270	3791	48348.7	52791.8	25748.7	39144	41561.1	16453.2	24046.8	18928.2	14262.5	19066.5	22423.3	8429.9	1071	825.8	5186	1395	4541	3236	181428	127673
045	No	2	3	Pfizer-BioNTech BNT162b2	2021-01-05	2021-03-16	2021-09-24	2021-10-22	-	-	28	-	56	Male	White	0	0	0	0	0	0	-	0	0	89.2	11600	2262	14649	-	76072.9	75263.8	40433.6	58934.7	68829.3	24604.8	-	-	-	-	-	-	951.8	801	4091	1436	6712	-	272126	216125
046	Yes	2	-	Pfizer-BioNTech BNT162b2	2020-12-25	2021-01-30	-	-	-	-	-	-	41	Male	Asian	78.7	30.5	15.9	10.4	6.24	-	-	112	134	19666.7	21100	7828	-	-	-	-	-	-	-	-	-	-	-	-	-	-	2279	7092	6455	3456	-	-	-	-
047	Yes	0	2	-	2021-04-22	2021-06-19	-	2021-10-22	-	-	-	-	21	Female	White	0	0	-	0	0	1.34	-	0	0	-	0	17958	38953	-	-	-	-	-	-	-	-	-	-	-	-	-	-	-	-	-	-	-	-	-
048	Yes	0	2	Pfizer-BioNTech BNT162b2	2921-04-19	2021-10-14	-	2021-11-05	-	-	-	-	48	Female	White	-	0	-	165	-	59.0	-	-	0	-	473	-	6570	-	-	-	-	-	-	-	-	-	-	-	-	-	-	-	1629 (unvacc)	-	-	-	-	-
049	Yes	2	-	Pfizer-BioNTech BNT162b2	2020-12-27	2021-03-16	-	-	-	-	-	-	42	Male	White	-	0	-	2.03	1.46	-	-	-	0	-	17866	2219	-	-	-	-	-	-	-	-	-	-	-	-	-	-	-	-	5054	1253	-	-	-	-
050	Yes	2	-	Pfizer-BioNTech BNT162b2	2020-12-30	2021-03-17	-	-	-	-	-	-	46	Male	White	19.8	13.2	10.6	9.55	7.68	-	-	1030	637	29333.3	43600	12570	-	-	-	-	-	-	-	-	-	-	-	-	-	-	1710	8822	9153	3904	-	-	-	-
051	Yes	2	3	Pfizer-BioNTech BNT162b2	2020-12-24	2021-03-17	2021-10-08	2021-10-25	2022-01-28	-	17	112	50	Female	White	0	0	-	0	0	8.49	0	0	0	-	12133	3219	32173	5532	67701.4	69796.4	41152.1	50579.1	61875.4	17994.7	-	-	-	-	-	-	-	-	-	1523	7063	3330	268738	173228
052	Yes	2	2	Pfizer-BioNTech BNT162b2	2021-01-04	2021-03-02	-	2021-11-01	2022-01-21	2021-12-20	-	-	38	Female	White	-	-	-	217	65.3	31.2	166	-	-	-	24892	9312	6722	31040	-	-	-	-	-	-	-	-	-	-	-	-	-	-	7328	2036	-	7288	-	-
053	Yes	2	-	Pfizer-BioNTech BNT162b2	2021-01-15	2021-03-24	-	-	-	-	-	-	26	Female	Asian	-	0	-	147	45.2	-	-	-	0	-	8553	2364	-	-	-	-	-	-	-	-	-	-	-	-	-	-	-	-	3420	1494	-	-	-	-
054	Yes	2	-	Pfizer-BioNTech BNT162b2	2021-05-01	2021-07-28	-	-	-	-	-	-	33	Male	White	0	0	0	0	0	-	-	0	0	174.333	52300	4246	-	-	-	-	-	-	-	-	-	-	-	-	-	-	1424	2378	7846	1811	-	-	-	-
055	Yes	2	-	Pfizer-BioNTech BNT162b2	2020-12-21	2021-04-08	-	-	-	-	-	-	38	Male	Asian	0	-	0	58.2	45.4	-	-	0	-	110	16201	3183	-	-	-	-	-	-	-	-	-	-	-	-	-	-	1832	1202	5468	1582	-	-	-	-
056	Yes	2	3	Pfizer-BioNTech BNT162b2	2021-01-27	2021-03-25	2021-10-04	2021-10-26	-	-	22	-	27	Female	White	-	0	-	6.77	-	97.3	-	-	0	-	16001	-	51891	-	-	-	-	-	-	-	-	-	-	-	-	-	-	-	6377	-	-	-	-	-
057	Yes	2	2	Pfizer-BioNTech BNT162b2	2021-05-01	2021-03-16	-	2021-10-19	-	-	-	-	58	Male	Asian	4.47	10.4	10.4	9.81	5.96	83.3	-	71.4	150	16666.7	88200	17184	39370	-	-	-	-	-	-	-	-	-	-	-	-	-	1177	5609	13716	3407	-	-	-	-
058	Yes	0	-	Pfizer-BioNTech BNT162b2	2021-06-25	2021-08-26	2021-12-21	-	2022-01-21	2021-12-28	-	31	24	Female	White	-	-	-	61.3	-	-	86.9	-	-	-	665	-	-	18024	-	-	-	-	-	-	-	-	-	-	-	-	-	-	1935 (unvacc)	-	-	5643	-	-
059	No	2	-	Pfizer-BioNTech BNT162b2	2021-01-22	2021-03-23	2021-10-02	-	2022-01-10	LAMP test - 4/1/22	-	100	41	Female	White	0	0	-	0	0	-	1.72	0	0	-	13323	2052	-	15050	-	-	-	-	-	-	-	-	-	-	-	-	-	-	-	1512	-	4363	-	-
060	Yes	0	-	-	-	-	-	-	-	-	-	-	44	Female	Black	-	0	-	167	-	-	-	-	0	-	104	-	-	-	-	-	-	-	-	-	-	-	-	-	-	-	-	-	1870 (unvacc)	-	-	-	-	-
061	Yes	2	2	Pfizer-BioNTech BNT162b2	2021-12-26	2021-03-10	-	2021-11-02	-	-	-	-	40	Female	White	3.72	5.1	-	1.23	0	0	-	43.8	94.3	-	15029	6138	4580	-	-	-	-	-	-	-	-	-	-	-	-	-	-	-	-	1575	-	-	-	-
062	Yes	2	3	Pfizer-BioNTech BNT162b2	2021-12-27	2021-03-11	2021-10-15	2021-11-01	-	-	17	-	37	Female	White	129	112	62	38.4	27.9	30.8	-	230	815	41700	35400	11833	33312	-	-	-	-	-	-	-	-	-	-	-	-	-	1314	9583	9162	2858	-	-	-	-
063	Yes	2	-	Pfizer-BioNTech BNT162b2	2021-01-12	2021-04-07	-	-	-	-	-	-	57	Female	White	105	90.9	-	33.8	17.6	-	-	211	277	-	23484	13197	-	-	-	-	-	-	-	-	-	-	-	-	-	-	-	-	-	2743	-	-	-	-
064	Yes	-	-	Pfizer-BioNTech BNT162b2	2020-12-31	2021-03-16	2021-10-13	-	2022-01-21	2022-01-08	-	100	23	Female	White	-	0	-	0	-	-	50.9	-	0.4	-	20024	-	-	33569	-	-	-	-	-	-	135997	138514	78291.2	117276	118064	17774.6	-	-	-	-	-	10247	-	-
065	Yes	2	-	Pfizer-BioNTech BNT162b2	2021-01-20	2021-03-20	-	-	-	-	-	-	34	Female	Asian	-	-	-	54.4	-	-	-	-	-	-	8130	-	-	-	-	-	-	-	-	-	-	-	-	-	-	-	-	-	3593	-	-	-	-	-
066	Yes	2	3	Pfizer-BioNTech BNT162b2	2020-12-26	2021-03-16	2021-10-07	2021-10-19	-	-	12	-	62	Female	White	11.8	10.2	10.6	6.27	3.53	19.9	-	179	544	12566.7	13800	3344	11011	-	-	-	-	-	-	-	-	-	-	-	-	-	1116	5533	5832	1773	-	-	-	-
067	Yes	2	-	Pfizer-BioNTech BNT162b2	2020-12-21	2021-01-15	-	-	-	-	-	-	25	Female	White	-	0	-	165	88.1	-	-	-	0	-	2277	1547	-	-	-	-	-	-	-	-	-	-	-	-	-	-	-	-	3042	1431	-	-	-	-
068	Yes	2	-	Pfizer-BioNTech BNT162b2	2020-12-29	2021-02-25	-	-	-	-	-	-	28	Female	White	82.1	48.4	32.3	22.6	-	-	-	50.6	93.2	39350	17000	-	-	-	-	-	-	-	-	-	-	-	-	-	-	-	1373	8300	4829	-	-	-	-	-
069	No	2	2	Pfizer-BioNTech BNT162b2	2021-01-08	2021-03-31	-	2021-10-19	-	-	-	-	52	Female	Black	0	0	0	0	0	0	-	0	0	40.3	6444	1710	18633	-	-	-	-	-	-	-	-	-	-	-	-	-	1080	1015	2707	1305	-	-	-	-
070	No	2	3	Pfizer-BioNTech BNT162b2	2021-01-09	2021-03-03	2021-10-11	2021-11-02	2022-01-28	-	22	109	46	Female	White	0	0	-	-	0	0	0	0	0	-	-	5407	61535	17443	299404	253922	172134	223836	236495	84461.6	80054.4	74530.7	40562.5	63222	71204.7	20484.3	-	-	-	2720	15032	11162	855141	696168
071	Yes	2	-	Pfizer-BioNTech BNT162b2	2021-01-06	2021-03-30	-	-	-	-	-	-	30	Female	White	10.3	11.8	-	6.24	4.47	-	-	135	371	-	9990	2460	-	-	-	-	-	-	-	-	-	-	-	-	-	-	-	-	-	1640	-	-	-	-
072	Yes	-	-	Pfizer-BioNTech BNT162b2	2021-01-08	2021-03-24	2021-10-04	-	2022-01-06	2021-12-21	-	94	35	Female	White	-	0	-	0	-	-	6.37	-	0	-	46581	-	-	51337	-	-	-	-	-	-	385089	396765	198002	283982	391146	105695	-	-	-	-	-	13190	-	-
073	Yes	-	-	Oxford/ AstraZeneca	2021-03-12	2021-06-19	-	-	2022-01-12	2021-12-17	-	-	32	Male	White	-	0	-	-	-	-	59.4	-	0	-	-	-	-	25706	-	-	-	-	-	-	-	-	-	-	-	-	-	-	-	-	-	9153	-	-
074	Yes	2	3	Pfizer-BioNTech BNT162b2	2021-01-01	2021-03-20	2021-10-01	2021-10-19	-	-	18	-	27	Female	Black	54.6	43.3	16.2	6.05	2.29	1.55	-	66.7	88.5	19166.7	33200	10725	19699	-	123147	118385	44488.3	59026	101717	24970	-	-	-	-	-	-	1044	6534	6786	2639	5677	-	388164	334241
075	No	2	-	Pfizer-BioNTech BNT162b2	2021-01-07	2021-03-23	-	-	-	-	-	-	58	Female	White	0	0	0	0	0	-	-	0	0	252	16300	3774	-	-	-	-	-	-	-	-	-	-	-	-	-	-	893.3	897.8	5623	1575	-	-	-	-
076	Yes	2	-	Oxford/ AstraZeneca	2021-02-04	2021-04-13	-	-	-	-	-	-	47	Male	White	-	0	-	21.6	11.8	-	-	-	0	-	917	862	-	-	-	-	-	-	-	-	-	-	-	-	-	-	-	-	1717	1159	-	-	-	-
077	Yes	-	-	Pfizer-BioNTech BNT162b2	2020-12-31	2021-03-17	2021-12-12	-	2022-01-12	2021-12-22	-	31	40	Female	Asian	-	0	-	0	-	-	1.66	-	0	-	6359	-	-	23228	-	-	-	-	-	-	162230	174930	74262.5	108836	145532	40102.4	-	-	-	-	-	7729	-	-
078	Yes	1	-	Oxford/ AstraZeneca	2021-03-11	-	-	-	-	-	-	-	26	Female	Asian	-	0	-	75.8	-	-	-	-	0	-	5978	-	-	-	-	-	-	-	-	-	-	-	-	-	-	-	-	-	1827 (1 dose)	-	-	-	-	-
079	No	2	3	Pfizer-BioNTech BNT162b2	2021-01-06	2021-03-24	2021-09-22	2021-10-22	-	-	30	-	27	Female	Asian	0	-	-	0	-	0	-	0	-	-	17788	-	13575	-	85585.7	83295.2	38987.3	56964.3	76586.3	25472.2	-	-	-	-	-	-	-	-	-	-	6235	-	299821	238914
080	Yes	-	3	Pfizer-BioNTech BNT162b2	2020-12-31	2021-08-03	2021-10-15	2021-10-26	-	-	11	-	26	Female	White	-	-	-	-	-	114	-	-	-	-	-	-	11735	-	-	-	-	-	-	-	-	-	-	-	-	-	-	-	-	-	-	-	-	-
081	No	2	2	Pfizer-BioNTech BNT162b2	2020-12-26	2021-03-16	-	2021-10-22	-	-	-	-	35	Male	White	0	0	0	0	0	2.49	-	0	0	33.6	16600	5041	20622	-	-	-	-	-	-	-	-	-	-	-	-	-	1391	1080	6057	2565	-	-	-	-
082	Yes	2	3	Pfizer-BioNTech BNT162b2	2020-12-20	2020-01-27	2021-10-07	2021-10-19	-	-	12	-	41	Male	Asian	-	-	-	36.1	12	2.51	-	-	-	-	13479	2540	18144	-	42553	36889.9	22458.5	31017.2	38404.3	10548.6	-	-	-	-	-	-	-	-	5839	938.3	3058	-	188384	164147
083	Yes	2	3	Pfizer-BioNTech BNT162b2	2020-12-23	2021-03-10	2021-09-25	2021-10-29	2022-01-06	2021-12-19	34	103	59	Male	White	-	73	-	10.1	-	7.32	152	-	51	-	9010	-	9555	14496	-	-	-	-	-	-	79695.9	91524.7	39638.9	52121.7	63477	16449.5	-	-	-	-	-	4761	-	-
084	Yes	2	-	Pfizer-BioNTech BNT162b2	2021-01-06	2021-03-30	-	-	-	-	-	-	25	Female	Asian	-	0	-	105	-	-	-	-	0	-	42483	-	-	-	-	-	-	-	-	-	-	-	-	-	-	-	-	-	12866	-	-	-	-	-
085	Yes	-	-	Pfizer-BioNTech BNT162b2	2021-01-06	2021-03-23	2021-10-13	-	2022-01-10	2021-12-29	-	89	35	Male	Asian	-	-	-	0.156	-	-	2.33	-	-	-	12441	-	-	34250	-	-	-	-	-	-	154616	173793	99095.5	150667	124380	33180.8	-	-	-	-	-	10508	-	-
086	Yes	2	3	Pfizer-BioNTech BNT162b2	2021-01-08	2021-03-24	2021-10-15	2021-10-29	-	-	14	-	37	Male	White	0	0	-	8.43	3.2	0	-	0	0	-	18630	3879	3589	-	96904.5	97536.6	49299.5	59593.7	83654.6	30592.1	-	-	-	-	-	-	-	-	9549	1460	7439	-	369214	308281
087	Yes	2	3	Pfizer-BioNTech BNT162b2	2020-12-24	2021-03-17	2021-10-01	2021-10-26	-	-	25	-	38	Male	White	132	121	177	164	138	12.2	-	36	137	34366.7	47300	15888	24391	-	65161.9	64566	29890.5	38341.4	54389.9	9208.33	-	-	-	-	-	-	731.3	8665	11311	4986	5072	-	240804	169262
088	No	2	3	Pfizer-BioNTech BNT162b2	2021-01-08	2021-03-23	2021-10-08	2021-10-19	-	-	11	-	39	Female	White	0	0	-	0	0	0	-	0	0	-	20721	2306	14845	-	59321.1	55189.6	30998.6	39836.7	47685	14594.5	-	-	-	-	-	-	-	-	-	1427	5157	-	209460	149506
089	No	2	3	Pfizer-BioNTech BNT162b2	2020-12-30	2021-03-17	2021-10-01	2021-10-18	-	-	17	-	55	Male	White	0	-	0	0	0	0	-	0	-	62	7392	2032	23188	-	60839.6	57595.6	32564.6	39425.4	45463.9	11825.2	-	-	-	-	-	-	1865	1582	3258	2394	8332	-	178730	152363
090	Yes	2	2	Pfizer-BioNTech BNT162b2	2020-12-24	2021-03-23	-	2021-11-16	-	-	-	-	25	Female	White	0	0	-	7.83	4.25	1.86	-	0	0	-	16341	3843	2501	-	-	-	-	-	-	-	-	-	-	-	-	-	-	-	8442	1316	-	-	-	-
091	No	-	-	Pfizer-BioNTech BNT162b2	2020-12-31	2021-03-10	2021-09-21	-	2022-01-28	-	-	129	51	Female	White	-	0	-	0.08	-	-	0	-	0	-	20298	-	-	11892	-	-	-	-	-	-	64568.6	64867.1	40661	61591.4	52617.2	15961.9	-	-	-	-	-	8228	-	-
092	Yes	2	3	Pfizer-BioNTech BNT162b2	2020-12-31	2021-03-24	2021-10-11	2021-10-25	2022-01-28	-	14	109	48	Female	White	35.3	52.3	28.6	21.2	21	2.87	19.4	162	974	9490	11400	4791	13974	4411	67547.2	60051.9	33663.4	39599.6	65611	14534.1	28523.2	26160.7	16436.5	19572.7	33559.3	6619.13	837	3580	3580	1951	4079	1823	208486	164174
093	No	-	3	Pfizer-BioNTech BNT162b2	2021-03-23	2021-04-19	2021-10-20	2021-11-05	2022-01-21	-	16	93	32	Female	White	-	0	-	-	-	0	0	-	0	-	-	-	29566	8429	138864	135033	83353.7	114232	130671	50785.4	42988.5	40455.1	19789.7	41849.1	44008.2	11831.4	-	-	-	-	6712	5488	402480	336559
094	Yes	2	3	Pfizer-BioNTech BNT162b2	2020-12-30	2021-03-17	2021-09-26	2021-11-02	-	-	37	-	52	Male	White	-	0	-	67.3	27.8	14.3	-	-	0	-	9936	2868	18601	-	79510.1	79984.2	37060.2	58056.9	68396.7	29619.9	-	-	-	-	-	-	-	-	5900	1017	7063	-	230307	239236
095	Yes	2	-	Pfizer-BioNTech BNT162b2	2021-01-13	2021-03-24	-	-	-	-	-	-	35	Female	Asian	-	-	-	63.0	33.5	-	-	-	-	-	11630	2745	-	-	-	-	-	-	-	-	-	-	-	-	-	-	-	-	7448	1044	-	-	-	-
096	Yes	2	3	Pfizer-BioNTech BNT162b2	2020-12-20	2021-03-09	2021-10-20	2021-11-16	2022-01-06	2021-12-21	27	78	38	Male	White	30	14.3	6.3	3.6	2.75	1.49	148	13	11	15333.3	9290	3036	8885	7772	52391.8	55499.1	25688.3	33310.9	44190.8	17888.6	43449.2	44479.6	19832.4	33575.3	41249.5	13438.2	796.5	4552	4219	1577	15032	4061	210376	155844
097	No	2	3	Pfizer-BioNTech BNT162b2	2021-01-05	2021-03-11	2021-10-11	2021-10-25	-	-	14	-	27	Male	White	0	0	0	0	0	4.80	-	0	0	79.2	9440	1413	9181	-	267894	228498	100642	138523	259433	42632.6	-	-	-	-	-	-	1719	951.8	4469	1274	5677	-	709116	521159
098	Yes	-	3	Pfizer-BioNTech BNT162b2	2021-01-14	2021-03-24	2021-10-12	2021-10-26	-	-	14	-	31	Female	Asian	-	0	-	-	-	1.31	-	-	0	-	-	-	29370	-	296906	317852	151457	200235	298943	91107.9	-	-	-	-	-	-	-	-	-	-	6235	-	667335	596168
099	No	2	-	Pfizer-BioNTech BNT162b2	2020-12-23	2021-01-11	-	-	-	-	-	-	31	Male	White	0	0	-	0	0	-	-	0	0	-	665	554	-	-	-	-	-	-	-	-	-	-	-	-	-	-	-	-	-	1312	-	-	-	-
100	Yes	2	3	Pfizer-BioNTech BNT162b2	2021-01-07	2021-03-25	2021-10-04	2021-10-26	2022-01-28	2022-01-05	22	116	30	Female	White	-	0	-	0	3.68	0	70.1	-	0	-	46817	19345	18616	17806	204297	183711	125430	147012	170798	34250.8	-	-	-	-	-	-	-	-	-	2356	3058	4392	438943	381415
101	No	2	-	Pfizer-BioNTech BNT162b2	2020-12-31	2021-03-25	-	-	-	-	-	-	37	Male	White	0	0	0	0	0	-	-	0	0	218	5660	1030	-	-	-	-	-	-	-	-	-	-	-	-	-	-	866.3	792	2183	902.3	-	-	-	-
102	Yes	2	3	Pfizer-BioNTech BNT162b2	2021-01-12	2021-03-24	2021-10-02	2021-10-18	-	-	16	-	39	Female	Asian	31.5	12.3	-	2.43	1.59	0	-	355	556	-	24968	4463	3191	-	195707	189456	107593	126667	160809	35172.3	-	-	-	-	-	-	-	-	-	3357	7439	-	612297	482082
103	No	2	3	Pfizer-BioNTech BNT162b2	2020-12-23	2021-03-10	2021-10-13	2021-10-25	2022-01-21	-	12	100	44	Female	Other_Mixed	0	0	0	0	0	0	0	0	0	205	18800	2233	25037	4440	134212	131193	71864.1	94485.4	92246.7	30088.4	29667.5	30122.1	14963.2	24723.2	17629.4	4662.44	1076	967.5	6595	1559	5072	3335	438291	354842
104	Yes	2	-	Pfizer-BioNTech BNT162b2	2020-12-27	2021-03-16	-	-	-	-	-	-	51	Female	Asian	4.57	5.35	7.21	7.1	3.61	-	-	696	8893	16000	15200	6335	-	-	-	-	-	-	-	-	-	-	-	-	-	-	1483	4804	5040	2223	-	-	-	-
105	Yes	1	3	Pfizer-BioNTech BNT162b2	2021-02-10	2021-04-15	2021-10-07	2021-10-22	-	-	15	-	25	Female	White	0	0	-	7.07	-	2.23	-	0	0	-	2624	-	11277	-	68965.3	71137.2	46147	57801.5	57365.7	28556.4	-	-	-	-	-	-	-	-	1811 (1 dose)	-	5157	-	269435	293990
106	Yes	2	3	Pfizer-BioNTech BNT162b2	2021-01-13	2021-03-24	2021-10-07	2021-10-29	2022-01-28	-	22	113	37	Female	Black	127	55.9	-	24.5	16.7	15.5	13.5	107	111	-	36486	11186	47112	24055	314333	319846	152777	210525	275761	76495.4	149909	149819	74528.5	119730	128795	34555.6	-	-	-	1958	8332	6590	944462	790626
107	No	2	3	Pfizer-BioNTech BNT162b2	2021-12-23	2021-03-10	2021-09-27	2021-11-02	-	-	36	-	51	Female	Other	0	0	0	0	0	0	-	0	0	231	7580	2684	40981	-	250980	250290	177411	238919	256770	107092	-	-	-	-	-	-	1937	920.3	4295	1544	4079	-	660709	535348
108	Yes	-	-	Pfizer-BioNTech BNT162b2	2021-01-12	2021-04-10	2021-10-13	-	2022-01-12	2021-12-28	-	91	43	Female	Black	-	0	-	0	-	-	3.36	-	0	-	12645	-	-	25042	-	-	-	-	-	-	-	-	-	-	-	-	-	-	-	-	-	10341	-	-
109	Yes	1	3	Pfizer-BioNTech BNT162b2	2021-03-11	2021-04-08	2021-10-27	2021-11-05	-	-	9	-	36	Male	Other_Mixed	0	0	-	56.0	-	87.9	-	0	0	-	4316	-	19236	-	-	-	-	-	-	-	-	-	-	-	-	-	-	-	2261 (1 dose)	-	-	-	-	-
110	Yes	2	2	Pfizer-BioNTech BNT162b2	2021-01-17	2021-04-03	-	2021-10-26	-	-	-	-	36	Female	White	-	0	-	10.0	3.41	2.95	-	-	0	-	18667	2718	1630	-	-	-	-	-	-	-	-	-	-	-	-	-	-	-	9205	2376	-	-	-	-
111	No	2	3	Pfizer-BioNTech BNT162b2	2020-12-26	2021-03-23	2021-10-15	2021-10-25	2022-01-21	-	10	98	31	Male	Asian	0	0	0	0	0	0	0	0	0	183	8410	2749	47428	19664	264372	256298	139504	173499	222197	65067.5	97476.2	98948.2	51591.5	74402.5	79193.5	17851.4	1190	1078	4082	1591	9304	9641	766532	609093
112	No	2	3	Pfizer-BioNTech BNT162b2	2021-01-12	2021-03-24	2021-10-19	2021-11-02	-	-	14	-	39	Male	White	0	0	0	0	0	0	-	0	0	55.7	8090	3159	10928	-	51449.4	52594.3	31761	40331	45217.1	18389.8	-	-	-	-	-	-	897.8	760.5	4428	1663	3303	-	133292	96800.8
113	No	2	3	Oxford/ AstraZeneca	2020-12-27	2021-03-16	2021-07-17	2021-10-22	-	-	97	-	38	Male	Other_Mixed	0	0	0	0	-	0	-	0	0	30.7	8800	-	10538	-	-	-	-	-	-	-	-	-	-	-	-	-	1325	1035	4266	-	-	-	-	-
114	No	2	3	Pfizer-BioNTech BNT162b2	2021-12-27	2021-03-10	2021-10-08	2021-10-19	-	-	11	-	28	Female	Asian	0	0	0	0	0	0	-	0	0	88.3	10700	2256	33060	-	188310	180679	84699.8	135340	159229	40923	-	-	-	-	-	-	1501	1238	4761	1584	335.3	-	546338	420666
115	Yes	2	2	Pfizer-BioNTech BNT162b2	2020-12-24	2021-03-16	-	2021-11-16	-	-	-	-	38	Male	Asian	-	0	-	61.3	13.6	6.21	-	-	0	-	9718	2850	2078	-	-	-	-	-	-	-	-	-	-	-	-	-	-	-	4257	1035	-	-	-	-
116	Yes	2	-	Pfizer-BioNTech BNT162b2	2020-12-23	2021-03-23	-	2021-11-25	-	-	-	-	50	Male	Other_Mixed	96.8	71.2	56.8	47.6	65.9	70.7	-	498	537	92766.7	73779	43393	35111	35111	-	-	-	-	-	-	-	-	-	-	-	-	990	12845	11936	5546	-	-	-	-
117	Yes	2	-	Pfizer-BioNTech BNT162b2	2021-02-10	2021-04-07	-	-	-	-	-	-	37	Male	Asian	-	-	-	26.2	15.3	-	-	-	-	-	16333	4194	-	-	-	-	-	-	-	-	-	-	-	-	-	-	-	-	8298	1598	-	-	-	-
118	Yes	2	-	Oxford/ AstraZeneca	2021-01-31	2021-04-07	-	-	-	-	-	-	41	Female	Other_Mixed	122	77.1	-	29.4	22.4	-	-	690	1406	-	10235	5048	-	-	-	-	-	-	-	-	-	-	-	-	-	-	-	-	-	2576	-	-	-	-
119	No	2	3	Pfizer-BioNTech BNT162b2	2020-12-23	2021-03-10	2021-09-29	2021-10-19	-	-	20	-	29	Male	Asian	0	0	0	0	0	0	-	0	0	28.5	6200	1554	25562	-	152149	147343	71152.2	112973	128388	43085.7	-	-	-	-	-	-	1346	1206	3695	1458	6966	-	462022	346857
120	Yes	2	-	Pfizer-BioNTech BNT162b2	2021-01-11	2021-03-25	-	-	-	-	-	-	53	Female	Asian	-	0	-	55.5	-	-	-	-	0	-	14521	-	-	-	-	-	-	-	-	-	-	-	-	-	-	-	-	-	9387	-	-	-	-	-
121	Yes	0	-	Pfizer-BioNTech BNT162b2	-	-	-	-	-	-	-	-	36	Female	Asian	-	-	-	2.88	-	-	-	-	-	-	150	-	-	-	-	-	-	-	-	-	-	-	-	-	-	-	-	-	1661 (unvacc)	-	-	-	-	-
122	Yes	2	-	Pfizer-BioNTech BNT162b2	2021-01-11	2021-03-24	-	-	-	-	-	-	29	Female	White	57.2	29.8	-	19.8	9.81	-	-	205	344	-	23239	5792	-	-	-	-	-	-	-	-	-	-	-	-	-	-	-	-	-	1771	-	-	-	-
123	Yes	2	3	Pfizer-BioNTech BNT162b2	2021-01-09	2021-03-31	2021-10-14	2021-10-22	-	-	8	-	52	Female	Black	81.6	99.4	-	139	119	128	-	1626	1254	-	71946	26072	61967	-	-	-	-	-	-	-	-	-	-	-	-	-	-	-	-	4419	-	-	-	-
124	Yes	0	0	-	-	-	-	2021-10-18	-	-	-	-	35	Female	Other_Mixed	-	0	-	1.11	-	0	-	-	0	-	25.1	-	69.4	-	-	-	-	-	-	-	-	-	-	-	-	-	-	-	-	-	-	-	-	-
125	Yes	2	3	Pfizer-BioNTech BNT162b2	2020-12-30	2021-03-17	2021-10-04	2021-10-18	-	-	14	-	47	Female	Asian	-	0	-	94.0	126	67.7	-	-	0	-	10068	4546	28155	-	-	-	-	-	-	-	-	-	-	-	-	-	-	-	6552	1256	-	-	-	-
126	Yes	-	-	Pfizer-BioNTech BNT162b2	2021-01-05	2021-03-23	2021-10-19	-	2022-01-28	2022-01-15	-	101	31	Female	White	-	10.7	-	4.69	-	-	104	-	2.02	-	9215	-	-	4408	-	-	-	-	-	-	24786	26693.5	11001.7	15447.5	16822.7	5176.98	-	-	-	-	-	3782	-	-
127	Yes	0	-	Pfizer-BioNTech BNT162b2	2021-04-23	2021-07-01	-	-	-	-	-	-	35	Female	White	-	0	-	28.5	-	-	-	-	0	-	7.67	-	-	-	-	-	-	-	-	-	-	-	-	-	-	-	-	-	1289 (unvacc)	-	-	-	-	-
128	Yes	2	3	Pfizer-BioNTech BNT162b2	2020-12-31	2021-03-16	2021-09-22	2021-10-18	2022-01-28	-	26	128	48	Male	White	32.5	11	-	2.14	0	0	0	107	37	-	20499	6925	19807	7917	105084	98456.2	59014	79385	83763.9	26276.6	36711.8	42261.4	28845	32533.2	25449.6	11168.9	-	-	-	1591	3940	2707	275259	214264
129	Yes	2	3	Pfizer-BioNTech BNT162b2	2020-12-24	2021-03-24	2021-10-15	2021-10-26	-	-	11	-	40	Male	White	-	9.83	8.09	6.03	4.42	3.79	-	-	23.1	12633.3	9950	2978	21990	-	135971	125074	41015.6	64510.6	103581	16853	-	-	-	-	-	-	-	4043	2585	1395	3834	-	294750	268510
130	Yes	2	3	Pfizer-BioNTech BNT162b2	2020-12-29	2021-03-23	2021-09-29	2021-10-19	2022-01-28	-	20	121	46	Male	White	15.1	8.59	3.66	2.35	-	1.38	2.04	33.7	31.4	14133.3	10900	-	6181	2383	42058.7	40641.2	19914.9	29561.9	31801	10050.2	12531.8	14322.7	6662.98	9559.21	9771.56	3412.25	744.8	6145	4788	-	3035	4320	109434	90230.7
131	Yes	2	2	Pfizer-BioNTech BNT162b2	2021-01-13	2021-03-31	-	2021-10-25	-	-	-	-	34	Female	Other_Mixed	-	0	-	1.29	18.9	7.40	-	-	0	-	87674	9206	4618	-	-	-	-	-	-	-	-	-	-	-	-	-	-	-	9493	1710	-	-	-	-
132	No	-	3	Pfizer-BioNTech BNT162b2	-	2021-01-10	2021-09-22	2021-10-26	2022-01-31	-	34	131	57	Female	White	-	-	-	-	-	0	0	-	-	-	-	-	10603	4432	73213	73445.4	29127.5	40483	57157.7	14420.4	34469.1	32200.8	12091.5	18042.8	25845.4	7640.07	-	-	-	-	4041	2939	271063	198766
133	No	-	3	Pfizer-BioNTech BNT162b2	-	2021-03-18	2021-09-25	2021-10-26	2022-01-31	-	31	128	55	Female	White	-	-	-	-	-	0	0	-	-	-	-	4329	30354	6067	203885	213111	104773	144625	177800	62796.1	49837.9	46756.8	23171.3	29900.7	39293.4	14839.3	-	-	-	3679	9146	5189	621648	512634
134	No	-	2	Astra Zeneca / Moderna	-		2021-11-10	2021-10-26	2022-01-31	-	-	82	61	Male	White	-	-	-	-	-	0	0	-	-	-	-	1784	771	9600	-	-	-	-	-	-	47397.5	45503.6	24610.8	37055.4	49694.3	16151	-	-	-	2887	-	5724	-	-
135	Yes	2	2	Pfizer-BioNTech BNT162b2	2021-02-04	2021-04-08	-	2021-10-22	-	-	-	-	53	Female	Asian	-	0	-	195	-	75.9	-	-	0	-	15557	-	2490	-	-	-	-	-	-	-	-	-	-	-	-	-	-	-	5227	-	-	-	-	-
136	No	2	3	Pfizer-BioNTech BNT162b2	2021-01-12	2021-03-23	2021-09-29	2021-10-22	-	-	23	-	44	Female	White	0	0	-	0	-	0	-	0	0	-	7503	-	23778	-	125348	122207	60095.9	90757.9	79081.4	31083.9	-	-	-	-	-	-	-	-	-	-	6406	-	325166	261033
137	Yes	2	-	Pfizer-BioNTech BNT162b2	2020-12-21	2021-02-25	-	-	-	-	-	-	54	Female	White	75.2	39.2	16.4	13.2	-	-	-	61.6	111	22666.7	31500	-	-	-	-	-	-	-	-	-	-	-	-	-	-	-	915.8	5796	5031	-	-	-	-	-
138	No	2	-	Pfizer-BioNTech BNT162b2	2021-01-03	2021-03-10	-	-	-	-	-	-	34	Female	White	0	0	0	0	-	-	-	0	0	160	34900	-	-	-	-	-	-	-	-	-	-	-	-	-	-	-	1114	1211	8674	-	-	-	-	-
139	Yes	2	2	Pfizer-BioNTech BNT162b2	2021-02-15	2021-04-13	-	2021-10-22	-	-	-	-	47	Female	Other_Mixed	0	0	-	0	-	15.1	-	0	0	-	29308	-	67566	-	-	-	-	-	-	-	-	-	-	-	-	-	-	-	-	-	-	-	-	-
140	Yes	2	-	Pfizer-BioNTech BNT162b2	2020-12-31	2021-03-02	-	-	-	-	-	-	52	Male	White	-	-	-	102	-	-	-	-	-	-	13522	-	-	-	-	-	-	-	-	-	-	-	-	-	-	-	-	-	5103	-	-	-	-	-
141	No	2	3	Pfizer-BioNTech BNT162b2	2021-01-06	2021-03-17	2021-10-17	2021-10-22	-	-	5	-	44	Female	White	0	0	0	0	-	0	-	0	0	230	15600	-	13643	-	78696.2	78353.3	41517.6	66855.3	77636.3	19992.6	-	-	-	-	-	-	1051	1076	4907	-	4201	-	246713	193944
142	Yes	2	3	Pfizer-BioNTech BNT162b2	2020-12-29	2021-03-02	2021-10-04	2021-10-22	-	-	18	-	55	Male	White	84.3	71.5	64.8	35.0	-	10.0	-	55.5	60	29533.3	24200	-	18254	-	108012	103538	46766.3	68274.7	98296.8	27148	-	-	-	-	-	-	1078	7637	5711	-	4671	-	301506	237848
143	No	2	3	Pfizer-BioNTech BNT162b2	2020-12-08	2021-01-09	2021-10-01	2021-10-22	-	-	21	-	49	Female	White	0	0	-	0	-	0	-	0	0	-	2079	-	17213	-	140335	131770	54339.5	81203.3	92234.4	30065.7	-	-	-	-	-	-	-	-	-	-	6314	-	533736	375280
144	Yes	2	-	Pfizer-BioNTech BNT162b2	2021-01-05	2021-03-22	-	-	-	-	-	-	53	Female	White	25.2	-	4.8	2.84	-	-	-	237	-	9576.67	12000	-	-	-	-	-	-	-	-	-	-	-	-	-	-	-	927	4255	3778	-	-	-	-	-
145	Yes	2	-	Pfizer-BioNTech BNT162b2	2021-01-05	2021-03-15	-	-	-	-	-	-	38	Female	Asian	-	0	-	11.2	-	-	-	-	0	-	17081	-	-	-	-	-	-	-	-	-	-	-	-	-	-	-	-	-	3555	-	-	-	-	-
146	Yes	2	3	Pfizer-BioNTech BNT162b2	2021-01-02	2021-03-01	2021-09-26	2021-10-22	-	-	26	-	58	Female	White	2.17	1.3	1.15	0	-	0	-	33.8	41	10833.3	14500	-	9971	-	49148.1	46557.4	19438	27672.8	34534.1	8304.85	-	-	-	-	-	-	731.3	6253	4172	-	2905	-	138055	104917
147	No	2	3	Pfizer-BioNTech BNT162b2	2021-01-05	2021-03-16	2021-09-27	2021-10-22	-	-	25	-	27	Female	White	0	0	0	0	-	0	-	0	0	60.3	22800	-	21895	-	114654	107108	50725.8	81209.2	88761.1	24690.5	-	-	-	-	-	-	931.5	963	6307	-	4667	-	321115	265415
148	Yes	2	3	Pfizer-BioNTech BNT162b2	2020-12-12	2021-01-08	2021-10-09	2021-10-22	-	-	13	-	31	Female	White	-	0	-	1.85	-	0	-	-	0	-	928	-	16389	-	94328.5	90714.5	42061.5	60917.7	87117	22306.5	-	-	-	-	-	-	-	-	1751	-	4019	-	301068	289987
149	Yes	1	-	Pfizer-BioNTech BNT162b2	2021-02-15	-	-	-	-	-	-	-	33	Female	White	-	-	-	42.8	-	-	-	-	-	-	2076	-	-	-	-	-	-	-	-	-	-	-	-	-	-	-	-	-	2799 (1 dose)	-	-	-	-	-
150	Yes	2	3	Pfizer-BioNTech BNT162b2	2021-02-03	2021-04-07	2021-10-07	2021-10-22	-	-	15	-	36	Female	Asian	-	0	-	93.5	-	24.4	-	-	0	-	19021	-	21395	-	101653	102903	55595.6	82383.7	88030.2	22878.7	-	-	-	-	-	-	-	-	4034	-	4685	-	327671	336575
151	Yes	2	-	Pfizer-BioNTech BNT162b2	2021-02-01	2021-04-13	-	-	-	-	-	-	45	Female	Other_Mixed	-	0	-	227	-	-	-	-	0	-	22797	-	-	-	-	-	-	-	-	-	-	-	-	-	-	-	-	-	5049	-	-	-	-	-
152	Yes	2	-	Pfizer-BioNTech BNT162b2	2021-01-02	2021-03-22	-	-	-	-	-	-	29	Female	White	-	0	-	3.09	-	-	-	-	0	-	20433	-	-	-	-	-	-	-	-	-	-	-	-	-	-	-	-	-	5983	-	-	-	-	-
153	Yes	2	3	Pfizer-BioNTech BNT162b2	2020-12-15	2021-02-23	2021-09-06	2021-10-22	-	-	46	-	57	Female	White	-	-	-	44.7	-	9.88	-	-	-	-	4814	-	10759	-	61209	59190.2	30033	47514.9	57356.9	19363.3	-	-	-	-	-	-	-	-	2396	-	2846	-	191616	142020
154	Yes	2	2	Pfizer-BioNTech BNT162b2	2020-12-12	2021-01-09	2021-09-27	2021-10-22	-	-	25	-	38	Female	Asian	0	0	-	0	-	48.3	-	0	0	-	1110	-	88804	-	-	-	-	-	-	-	-	-	-	-	-	-	-	-	-	-	-	-	-	-
155	Yes	2	-	Pfizer-BioNTech BNT162b2	2021-01-07	2021-03-18	-	-	-	-	-	-	47	Female	White	78	37.1	16.8	20.3	-	-	-	10.3	10.6	6333.33	7439	-	-	-	-	-	-	-	-	-	-	-	-	-	-	-	780.8	3049	2795	-	-	-	-	-
[truncated: 50 more columns]

## Sheet: Additional 54-57 week data
Science Study ID	Laboratory confirmed SARS-CoV-2 infection	Vaccine doses received	Vaccine received	54-57 week N antibody titre	55-57 week RBD antibody titre
V129	No	2	Pfizer-BioNTech BNT162b2	0	30301
V130	No	2	Pfizer-BioNTech BNT162b2	0	17538
V131	No	2	Pfizer-BioNTech BNT162b2	0	10720
V132	No	2	Pfizer-BioNTech BNT162b2	0	12234
V133	No	2	Pfizer-BioNTech BNT162b2	0	16289
V135	No	2	Pfizer-BioNTech BNT162b2	0	24347
V136	No	2	Pfizer-BioNTech BNT162b2	0	10861
V139	No	2	Pfizer-BioNTech BNT162b2	0	18352
V140	No	2	Pfizer-BioNTech BNT162b2	0	9909
V142	No	2	Pfizer-BioNTech BNT162b2	0	29305
V144	No	2	Pfizer-BioNTech BNT162b2	0	22033
V146	No	2	Pfizer-BioNTech BNT162b2	0	6579
V147	No	2	Pfizer-BioNTech BNT162b2	0	18327
V148	No	2	Pfizer-BioNTech BNT162b2	0	36568
V149	No	2	Pfizer-BioNTech BNT162b2	0	13136
V150	No	2	Pfizer-BioNTech BNT162b2	0	36375
V152	No	2	Pfizer-BioNTech BNT162b2	0	9057
V153	No	2	Pfizer-BioNTech BNT162b2	0	33898
V154	No	2	Pfizer-BioNTech BNT162b2	0	17676
V155	No	2	Pfizer-BioNTech BNT162b2	0	9009
V156	No	2	Pfizer-BioNTech BNT162b2	0	14736
V157	No	2	Pfizer-BioNTech BNT162b2	0	4894
V159	No	2	Pfizer-BioNTech BNT162b2	0	3331
V160	No	2	Pfizer-BioNTech BNT162b2	0	16100
V161	No	2	Pfizer-BioNTech BNT162b2	0	44739
V163	No	2	Pfizer-BioNTech BNT162b2	0	4480
V164	No	2	Pfizer-BioNTech BNT162b2	0	61174
V165	No	2	Pfizer-BioNTech BNT162b2	0	19139
V166	No	2	Pfizer-BioNTech BNT162b2	0	7533
V167	No	2	Pfizer-BioNTech BNT162b2	0	8311
V168	No	2	Pfizer-BioNTech BNT162b2	0	49.0
V170	No	2	Pfizer-BioNTech BNT162b2	0	1501
V171	No	2	Pfizer-BioNTech BNT162b2	0	7571
V172	No	2	Pfizer-BioNTech BNT162b2	0	23844
V173	No	2	Pfizer-BioNTech BNT162b2	0	14495
V174	No	2	Pfizer-BioNTech BNT162b2	0	9822
V175	No	2	Pfizer-BioNTech BNT162b2	0	17882
V176	No	2	Pfizer-BioNTech BNT162b2	0	4224
V177	No	2	Pfizer-BioNTech BNT162b2	0	11954
V178	No	2	Pfizer-BioNTech BNT162b2	0	14069
V180	No	2	Pfizer-BioNTech BNT162b2	0	3512
V181	No	2	Pfizer-BioNTech BNT162b2	0	4535
V182	No	2	Pfizer-BioNTech BNT162b2	0	20306
V183	No	2	Pfizer-BioNTech BNT162b2	0	27075
V184	No	2	Oxford/ Astra Zeneca	0	591
V185	No	2	Pfizer-BioNTech BNT162b2	0	28172
V186	No	2	Pfizer-BioNTech BNT162b2	0	5413
V187	No	2	Pfizer-BioNTech BNT162b2	0	72240
V189	No	2	Pfizer-BioNTech BNT162b2	0	7523
V190	No	2	Pfizer-BioNTech BNT162b2	0	11519
V191	No	2	Pfizer-BioNTech BNT162b2	0	63648
V193	No	2	Pfizer-BioNTech BNT162b2	0	44898
V194	No	2	Pfizer-BioNTech BNT162b2	0	35863
V195	No	2	Pfizer-BioNTech BNT162b2	0	2559
V196	No	2	Pfizer-BioNTech BNT162b2	0	28325
V197	No	2	Pfizer-BioNTech BNT162b2	0	4939
V198	No	2	Pfizer-BioNTech BNT162b2	0	37567
V199	No	2	Pfizer-BioNTech BNT162b2	0	12111
V200	No	2	Pfizer-BioNTech BNT162b2	0	3141
V201	No	2	Pfizer-BioNTech BNT162b2	0	11455
V202	No	2	Pfizer-BioNTech BNT162b2	0	4389
V203	No	2	Pfizer-BioNTech BNT162b2	0	5702
V204	No	2	Pfizer-BioNTech BNT162b2	0	11903
V205	No	2	Pfizer-BioNTech BNT162b2	0	5618
V207	No	2	Pfizer-BioNTech BNT162b2	0	13183
V208	No	2	Pfizer-BioNTech BNT162b2	0	11514
V209	No	2	Pfizer-BioNTech BNT162b2	0	7947
V210	No	2	Pfizer-BioNTech BNT162b2	0	21422
V211	No	2	Pfizer-BioNTech BNT162b2	0	10534
V212	No	2	Pfizer-BioNTech BNT162b2	0	15617
V213	No	2	Pfizer-BioNTech BNT162b2	0	34571
V215	No	2	Pfizer-BioNTech BNT162b2	0	11324
V216	No	2	Pfizer-BioNTech BNT162b2	0	35291
V218	No	2	Pfizer-BioNTech BNT162b2	0	22205
V219	No	2	Pfizer-BioNTech BNT162b2	0	12292
V220	No	2	Pfizer-BioNTech BNT162b2	0	2502
V221	No	2	Pfizer-BioNTech BNT162b2	0	36374
V224	No	2	Pfizer-BioNTech BNT162b2	0	2139
V226	No	2	Pfizer-BioNTech BNT162b2	0	18156
V227	No	2	Pfizer-BioNTech BNT162b2	0	7392
V228	No	2	Pfizer-BioNTech BNT162b2	0	37209
V229	No	2	Pfizer-BioNTech BNT162b2	0	9250
V230	No	2	Pfizer-BioNTech BNT162b2	0	23010
V231	No	2	Pfizer-BioNTech BNT162b2	0	13825
V232	No	2	Pfizer-BioNTech BNT162b2	0	10770
V233	No	2	Pfizer-BioNTech BNT162b2	0	14726
V234	No	2	Pfizer-BioNTech BNT162b2	0	9523
V235	No	2	Pfizer-BioNTech BNT162b2	0	19331
V236	No	2	Pfizer-BioNTech BNT162b2	0	13283
V237	No	2	Pfizer-BioNTech BNT162b2	0	6655
V238	No	2	Pfizer-BioNTech BNT162b2	0	6469
V239	No	2	Pfizer-BioNTech BNT162b2	0	15714
V240	No	2	Pfizer-BioNTech BNT162b2	0	7769
V241	No	2	Pfizer-BioNTech BNT162b2	0	18485
V242	No	2	Pfizer-BioNTech BNT162b2	0	2522
V243	No	2	Pfizer-BioNTech BNT162b2	0	9970
V244	No	2	Pfizer-BioNTech BNT162b2	0	41871
V245	No	2	Pfizer-BioNTech BNT162b2	0	16811
V248	No	2	Pfizer-BioNTech BNT162b2	0	11091
V249	No	2	Pfizer-BioNTech BNT162b2	0	18714
V250	No	2	Pfizer-BioNTech BNT162b2	0	6545
V251	No	2	Pfizer-BioNTech BNT162b2	0	22677
V252	No	2	Pfizer-BioNTech BNT162b2	0	27155
V254	No	2	Pfizer-BioNTech BNT162b2	0	19329
V255	No	2	Pfizer-BioNTech BNT162b2	0	5892
V256	No	2	Pfizer-BioNTech BNT162b2	0	7530
V257	No	2	Pfizer-BioNTech BNT162b2	0	15877
V258	No	2	Pfizer-BioNTech BNT162b2	0	8323
V259	No	2	Pfizer-BioNTech BNT162b2	0	100
V260	No	2	Pfizer-BioNTech BNT162b2	0	7483
V261	No	2	Pfizer-BioNTech BNT162b2	0	21179
V262	No	2	Pfizer-BioNTech BNT162b2	0	10713
V263	No	2	Pfizer-BioNTech BNT162b2	0	11060
V264	No	2	Pfizer-BioNTech BNT162b2	0	38266
V265	No	2	Pfizer-BioNTech BNT162b2	0	13372
V266	No	2	Pfizer-BioNTech BNT162b2	0	5818
V267	No	2	Pfizer-BioNTech BNT162b2	0	16460
V268	No	2	Pfizer-BioNTech BNT162b2	0	13681
V269	No	2	Pfizer-BioNTech BNT162b2	0	5159
V270	No	2	Pfizer-BioNTech BNT162b2	0	4184
V271	No	2	Pfizer-BioNTech BNT162b2	0	21594
V272	No	2	Pfizer-BioNTech BNT162b2	0	14288
V273	No	2	Pfizer-BioNTech BNT162b2	0	11541
V274	No	2	Pfizer-BioNTech BNT162b2	0	16374
V275	No	2	Pfizer-BioNTech BNT162b2	0	14850
V276	No	2	Pfizer-BioNTech BNT162b2	0	3472
V277	No	2	Pfizer-BioNTech BNT162b2	0	7914
V278	No	2	Pfizer-BioNTech BNT162b2	0	4534
V279	No	2	Pfizer-BioNTech BNT162b2	0	33163
V280	No	2	Pfizer-BioNTech BNT162b2	0	28517
V281	No	2	Pfizer-BioNTech BNT162b2	0	1408
V282	No	2	Pfizer-BioNTech BNT162b2	0	10797
V283	No	2	Pfizer-BioNTech BNT162b2	0	61363
V284	No	2	Pfizer-BioNTech BNT162b2	0	22817
V285	No	2	Pfizer-BioNTech BNT162b2	0	6630
V287	No	2	Pfizer-BioNTech BNT162b2	0	13229
V288	No	2	Pfizer-BioNTech BNT162b2	0	16638
V289	No	2	Pfizer-BioNTech BNT162b2	0	11275
V290	No	2	Pfizer-BioNTech BNT162b2	0	7681
V291	No	2	Pfizer-BioNTech BNT162b2	0	21772
V292	No	2	Pfizer-BioNTech BNT162b2	0	40185
V293	No	2	Pfizer-BioNTech BNT162b2	0	12858
V294	No	2	Pfizer-BioNTech BNT162b2	0	2821
V295	No	2	Pfizer-BioNTech BNT162b2	0	21142
V296	No	2	Pfizer-BioNTech BNT162b2	0	7321
V298	No	2	Pfizer-BioNTech BNT162b2	0	13539
V299	No	2	Pfizer-BioNTech BNT162b2	0	8869
V300	No	2	Pfizer-BioNTech BNT162b2	0	8674
V301	No	2	Pfizer-BioNTech BNT162b2	0	12741
V302	No	2	Pfizer-BioNTech BNT162b2	0	4546
V303	No	2	Pfizer-BioNTech BNT162b2	0	10268
V304	No	2	Pfizer-BioNTech BNT162b2	0	963
V305	No	2	Pfizer-BioNTech BNT162b2	0	18456
V306	No	2	Pfizer-BioNTech BNT162b2	0	3947
V307	No	2	Pfizer-BioNTech BNT162b2	0	870
V308	No	2	Pfizer-BioNTech BNT162b2	0	32433
V309	No	2	Pfizer-BioNTech BNT162b2	0	11992
V310	No	2	Pfizer-BioNTech BNT162b2	0	23068
V311	No	2	Pfizer-BioNTech BNT162b2	0	14758
V312	No	2	Pfizer-BioNTech BNT162b2	0	18226
V313	No	2	Pfizer-BioNTech BNT162b2	0	4425
V314	No	2	Pfizer-BioNTech BNT162b2	0	12174
V316	No	2	Pfizer-BioNTech BNT162b2	0	23513
V317	No	2	Pfizer-BioNTech BNT162b2	0	19085
V318	No	2	Pfizer-BioNTech BNT162b2	0	22728
V319	No	2	Pfizer-BioNTech BNT162b2	0	13710
V320	No	2	Oxford/Astra Zeneca	0	788
V321	No	2	Pfizer-BioNTech BNT162b2	0	15721
V322	No	2	Pfizer-BioNTech BNT162b2	0	18767
V323	No	2	Pfizer-BioNTech BNT162b2	0	3437
V324	No	2	Pfizer-BioNTech BNT162b2	0	131
V325	No	2	Oxford/ Astra Zeneca	0	1267
V326	No	2	Pfizer-BioNTech BNT162b2	0	2149
V327	No	2	Pfizer-BioNTech BNT162b2	0	5981
V328	No	2	Pfizer-BioNTech BNT162b2	0	8507
V330	No	2	Pfizer-BioNTech BNT162b2	0	5945
V331	No	2	Pfizer-BioNTech BNT162b2	0	31912
V332	No	2	Pfizer-BioNTech BNT162b2	0	399
V333	No	2	Pfizer-BioNTech BNT162b2	0	34844
V334	No	2	Pfizer-BioNTech BNT162b2	0	5034
V335	No	2	Pfizer-BioNTech BNT162b2	0	202
V336	No	2	Pfizer-BioNTech BNT162b2	0	46400
V337	No	2	Pfizer-BioNTech BNT162b2	0	4520
V338	No	2	Pfizer-BioNTech BNT162b2	0	7833
V339	No	2	Pfizer-BioNTech BNT162b2	0	5125
V340	No	2	Pfizer-BioNTech BNT162b2	0	1128
V341	No	2	Pfizer-BioNTech BNT162b2	0	9106
V342	No	2	Pfizer-BioNTech BNT162b2	0	7276
V343	No	2	Pfizer-BioNTech BNT162b2	0	40988
V344	No	2	Pfizer-BioNTech BNT162b2	0	11306
V345	No	2	Pfizer-BioNTech BNT162b2	0	9999
V346	No	2	Pfizer-BioNTech BNT162b2	0	3859
V347	No	2	Pfizer-BioNTech BNT162b2	0	28551
V348	No	2	Pfizer-BioNTech BNT162b2	0	16088
V349	No	2	Pfizer-BioNTech BNT162b2	0	42223
